# Supplementary material for: Between-Season Changes in the Cycling Power Profile in Relation to Training Volume and Moderate-to-High Intensity in International Junior and U23 Triathletes: A Longitudinal Study
Source: J Funct Morphol Kinesiol. 2026 Mar 26;11(2):138. doi: 10.3390/jfmk11020138 (PMC13108197; doi:10.3390/jfmk11020138)
Supplement: Supplementary file 1 [file jfmk-11-00138-s001.zip]

Archive with 1 entries (1 files):
- jfmk-4185341-supplementary.pdf
